# Supplementary material for: Parental food provisioning behaviours and perceptions in relation to environmentally sustainable diets for young children
Source: Health Promot Int. 2026 Mar 5;41(2):daag025. doi: 10.1093/heapro/daag025 (PMC13016778; doi:10.1093/heapro/daag025)
Supplement: daag025_Supplementary_Data [file daag025_supplementary_data.zip]

Archive with 3 entries (3 files):
- Supplementary file 1 - Online Survey.docx
- Supplementary_file_2-_Tables_of_Descriptive_Analysis_KL.docx
- Supplementary_file_3_-Thematic_Analysis_KL.docx
